# Supplementary material for: Evaluating Techniques for Vertical Ridge Augmentation via Comparative Study of Clinical Outcomes: A Systematic Review
Source: J Clin Med. 2025 Dec 5;14(24):8639. doi: 10.3390/jcm14248639 (PMC12734387; doi:10.3390/jcm14248639)
Supplement: Supplementary file 1 [file jcm-14-08639-s001.zip]

Archive with 1 entries (1 files):
- jcm-4010407-supplementary.pdf
